# Supplementary material for: Lack of Galectin-3 Disturbs Gut–Adipose–Liver Axis in High-Fat-Diet Mice Model
Source: Biomedicines. 2026 Jun 5;14(6):1288. doi: 10.3390/biomedicines14061288 (PMC13297068; doi:10.3390/biomedicines14061288)
Supplement: Supplementary file 1 [file biomedicines-14-01288-s001.zip]

Archive with 1 entries (1 files):
- biomedicines-4319850-supplementary.pdf
